# Supplementary material for: Synthesis and Biological Evaluation of Novel Biased Mu-Opioid Receptor Agonists
Source: Molecules. 2024 Jun 21;29(13):2961. doi: 10.3390/molecules29132961 (PMC11243066; doi:10.3390/molecules29132961)
Supplement: Supplementary file 1 [file molecules-29-02961-s001.zip]

Archive with 1 entries (1 files):
- molecules-3047966-supplementary.pdf
